# Supplementary material for: Epidemiological investigation of poultry infectious in Kazakhstan (2021–2024)
Source: Front Vet Sci. 2025 Feb 11;11:1520606. doi: 10.3389/fvets.2024.1520606 (PMC11851941; doi:10.3389/fvets.2024.1520606)
Supplement: Supplementary file 1 [file Table_1.XLSX]

## Sheet: Poultry farms
Poultry farm	Production direction	Region
Priirtyshskaya Broiler Poultry Farm LLP	Broiler	Abai region
Vostok Broiler LLP	Broiler	Abai region
SEMEI QUS LLP	Commercial layer	Abai region
Breeding Farm "Astana-kus" LLP	Breeder	Akmola region
Izhevskiy Production Cooperative	Breeder + Broiler	Akmola region
Makinskaya Poultry Farm LLP, part of the Aitas KZ holding	Broiler	Akmola region
CAPITAL PROJECTS LTD LLP, part of the Shanyrak Management Company LLP	Broiler	Akmola region
Akdala Agro LLP	Broiler	Akmola region
Astrakhan poultry farm APP, LLP	Broiler	Akmola region
BLIC TERMINAL LLP	Broiler	Akmola region
TSELINOGRAD POULTRY FARM LLP, part of the Shanyrak Management Company LLP	Commercial layer	Akmola region
Kazger-kus LLP	Commercial layer	Akmola region
AgroInvest-2015 LLP	Commercial layer	Akmola region
Aqkol Kus LLP	Commercial layer	Akmola region
Jardin Farms LLP	Commercial layer	Akmola region
Akkus-Aktobe LLP	Broiler	Aktobe region
ADM INVESTMENT LLP	Commercial layer	Aktobe region
Nauryz Agro LTD LLP, part of the Aitas KZ holding	Breeder + Broiler	Almaty region
ALATAU-QUS JSC	Breeder + Broiler	Almaty region
ALEL AGRO JSC	Broiler	Almaty region
Prima Qus" LLP	Broiler	Almaty region
OTAN Green Food LLP	Broiler	Almaty region
QazAkKus LLP	Broiler	Almaty region
NURLY-KUS LLP	Broiler	Almaty region
ALSAD KAZAKHSTAN LTD	Commercial layer	Almaty region
Sary-Bulak Company LLP	Commercial layer	Almaty region
Qazaqhstan Qustary	Commercial layer	Almaty region
Almaly kus, LLP	Commercial layer	Atyrau region
Atyrau-Sauda	Commercial layer	Atyrau region
Plemptitsa LLP	Breeder	East Kazakhstan region
Ust-Kamenogorsk Poultry Farm JSC, part of the Aitas KZ holding	Broiler	East Kazakhstan region
Koger LTD LLP	Commercial layer	Jetisu region
Lomann-Zhetisu LLP	Breeder	Jetisu region
A-Altyn LLP	Breeder	Karagandy region
Aknar PF LLP	Broiler	Karagandy region
Ushtobe Qus LLP, part of the Shanyrak Management Company LLP	Commercial layer	Karagandy region
KARAGANDY-QUS LLP	Commercial layer	Karagandy region
Maikuduk poultry farm LLP	Commercial layer	Karagandy region
Agrofirm Kurma LLP	Commercial layer	Karagandy region
Aktau agro LLP	Broiler	Mangystau region
Petropavlovsk broiler farm LLP	Broiler	North Kazakhstan region
Zhana Kus PTF LLP	Broiler	North Kazakhstan region
Bishkulskaya poultry farm LLP	Commercial layer	North Kazakhstan region
YAKORSKAYA POULTRY FARM, TOO	Commercial layer	North Kazakhstan region
PTF Yesilskaya LLP	Commercial layer	North Kazakhstan region
Firm Alekri LLP	Commercial layer	North Kazakhstan region
Adele Kus LLP	Commercial layer	North Kazakhstan region
Uralskaya poultry farm	Commercial layer	North Kazakhstan region
Ptichy Dvor LLP	Commercial layer	North Kazakhstan region
PK "PAVLODAR QUS" LLP	Commercial layer	Pavlodar region
Sharbakty-Kus LLP	Commercial layer	Pavlodar region
Turkey PVL LLP	Turkey	Pavlodar region
Kyzylzhar-Kus LLP	Broiler	Pavlodar region
Rinna LLP	Broiler	Qostanai region
Broiler poultry farm Zhas Kanat	Broiler	Qostanai region
Arkalyq Qus LLP, part of the Shanyrak Management Company LLP	Commercial layer	Qostanai region
Zhas-Kanat 2006 LLP	Commercial layer	Qostanai region
Sever Ptitsa JSC	Commercial layer	Qostanai region
Shymkent Kus LLP	Commercial layer	Turkistan region
Tassai qus LLP	Commercial layer	Turkistan region
Bes Qara LLP	Commercial layer	Turkistan region
Ordabasy qus LLP	Turkey	Turkistan region
Aymar Kus LLP	Commercial layer	Turkistan region
Plempticetorg LLP, part of the Shanyrak Management Company LLP	Breeder	Ulytau region
Zhayyk meat LLP	Broiler	West Kazakhstan region
Akas Agrofirm LLP	Commercial layer	West Kazakhstan region
Aulie-Ata-Fenix LLP	Broiler	Zhambyl region
Almaty poultry farm Sunkar LLP	Commercial layer	Zhambyl region
Аса DAMU LLP	Commercial layer	Zhambyl region
Zhambyl Qus LLP	Commercial layer	Zhambyl region
Karmakshy Kus LLP	Broiler	Kyzylorda region

## Sheet: Data collection
	Collection of official data	Creation of reliable database	The practical realities	Уплаченная цена (доллары США)	Прибыль за прошедший период	Прибыль, %
				0.00215054	–	–

## Sheet: WOAH data
country	Administrative division	EPIDEMIOLOGICAL UNIT	species	Susceptible	Animals with positive results	deaths	killed and dissposed	disease	subType	eventStartDate	Data source
Kazakhstan	Mangghystau, Aktau, Karakol lake	Body of water	Mute Swan (WILD)		227	227		Influenza A viruses of high pathogenicity (Inf. with) (non-poultry including wild birds) (2017-)	H5 (N untyped)	12/28/2023
Kazakhstan	Mangghystau, Aktau, Karakol lake	Body of water	wild		2	2		Influenza A viruses of high pathogenicity (Inf. with) (non-poultry including wild birds) (2017-)	Pending	12/20/2022
Kazakhstan	Atyrau, Caspian sea	Body of water	wild		2	2		Influenza A viruses of high pathogenicity (Inf. with) (non-poultry including wild birds) (2017-)	H5 (N untyped)	6/19/2022
Kazakhstan	North Kazakhstan, Bulaevskiy, village of lebyazhye	backyard	birds (domestic) poultry	3499	1371	1371	2128	High pathogenicity avian influenza viruses (poultry) (Inf. with)	H5 (N untyped)	9/22/2021
Kazakhstan	Aktobe, mugalzharskiy, Sabyndykol villlage	backyard	birds (domestic) poultry	1052	376	376	676	High pathogenicity avian influenza viruses (poultry) (Inf. with)	H5 (N untyped)	9/25/2021
Kazakhstan	Aqmola, Tselinogradskiy, Zhalqyzkudyk village	backyard	birds (domestic) poultry	337	285	285	52	High pathogenicity avian influenza viruses (poultry) (Inf. with)	H5 (N untyped)	9/25/2021
Kazakhstan	Aqmola, Arshalynskiy, mikhailovka village	backyard	birds (domestic) poultry	160	76	76	84	High pathogenicity avian influenza viruses (poultry) (Inf. with)	H5 (N untyped)	9/28/2021
Kazakhstan	Pavlodar, Kachirskiy, Village of Berezovka	backyard	birds (domestic) poultry	260	102	102	158	High pathogenicity avian influenza viruses (poultry) (Inf. with)	H5 (N untyped)	2021-10-04
Kazakhstan	North Kazakhstan, Kyzylzharskiy, Petropavlovsk city	other	Anatidae (unidentified) (WILD), Corvidae (unidentified) (WILD)	88	88	88		Influenza A viruses of high pathogenicity (Inf. with) (non-poultry including wild birds) (2017-)	H5 (N untyped)	2020-09-05
Kazakhstan	North Kazakhstan, Timiryazevskiy, Belogradovka	backyard	birds (domestic) poultry	4126	97	97	330	High pathogenicity avian influenza viruses (poultry) (Inf. with)	H5 (N untyped)	9/14/20
Kazakhstan	North Kazakhstan, Tselinniy, Chernobayevka	village	birds (domestic) poultry	22949	126	126	37	High pathogenicity avian influenza viruses (poultry) (Inf. with)	H5 (N untyped)	9/14/20
Kazakhstan	North Kazakhstan, Shal Akyna, Suskhorabovka	village	birds (domestic) poultry	17549	355	355	2303	High pathogenicity avian influenza viruses (poultry) (Inf. with)	H5 (N untyped)	9/13/20
Kazakhstan	North Kazakhstan, Kyzylzharskiy, Yakor	village	birds (domestic) poultry	6562	581	581	5981	High pathogenicity avian influenza viruses (poultry) (Inf. with)	H5 (N untyped)	2020-11-09
Kazakhstan	North Kazakhstan, Taiynshinskiy, Chkalovo	village	birds (domestic) poultry	13472	30	30	260	High pathogenicity avian influenza viruses (poultry) (Inf. with)	H5 (N untyped)	9/13/20
Kazakhstan	North Kazakhstan, Zhambylskiy, Novorybinka	village	birds (domestic) poultry	580	235	235		High pathogenicity avian influenza viruses (poultry) (Inf. with)	H5 (N untyped)	2020-12-09
Kazakhstan	North Kazakhstan, Bulaevskiy, Chistovskoe	village	birds (domestic) poultry	2556	339	339	819	High pathogenicity avian influenza viruses (poultry) (Inf. with)	H5 (N untyped)	2020-12-09
Kazakhstan	Qostanay, Altynsarinskiy, Priozernoe	backyard	birds (domestic) poultry	58	58	58		High pathogenicity avian influenza viruses (poultry) (Inf. with)	H5 (N untyped)	9/17/20
Kazakhstan	Aqmola, Akkol'skiy, Akkol	backyard	birds (domestic) poultry	85	2	2	83	High pathogenicity avian influenza viruses (poultry) (Inf. with)	H5 (N untyped)	9/22/20
Kazakhstan	Pavlodar, Bayanaul'skiy, Bayanaul	backyard	birds (domestic) poultry	48	48	48		High pathogenicity avian influenza viruses (poultry) (Inf. with)	H5 (N untyped)	9/25/20
Kazakhstan	Almaty, Karasayskiy, Merei	farm	birds (domestic) poultry	602784	67957	67957	534827	High pathogenicity avian influenza viruses (poultry) (Inf. with)	H5 (N untyped)	10/26/20
Kazakhstan	Karagandinskaya, Rodnikov	backyard	birds (domestic) poultry	260	1		260	Newcastle disease virus (Inf. with)	Paramyxovirus type 1 (PMV-1)	2019-06-05
Kazakhstan	North Kazakhstan, Yeletsky	village	birds (domestic) poultry	467	5		467	Newcastle disease virus (Inf. with)	Paramyxovirus type 1 (PMV-1)	6/15/2018
Kazakhstan	Mangghystau, Aktau	other	Anatidae (unidentified) (WILD)		2	2		Influenza A viruses of high pathogenicity (Inf. with) (non-poultry including wild birds) (2017-)	H5N8	1/16/2017
Kazakhstan	Atyrauskaya, State Nature Reserve Akzhayik	not applicable	Dalmatian pelican (WILD)		2	2		High pathogenicity avian influenza viruses (poultry) (Inf. with)	H5N1	2015-05-12
Kazakhstan	East Kazakhstan, Makanchi	village	birds (domestic) poultry		31	31	48	Newcastle disease virus (Inf. with)	Paramyxovirus type 1 (PMV-1)	4/19/13
Kazakhstan	Mangghystau, Cape Peschannyi	not applicable	wildlife		3	3		High pathogenicity avian influenza viruses (poultry) (Inf. with)	H5N1	2006-10-03
Kazakhstan	Pavlodarskaya, Golubovka	farm	birds (domestic) poultry	2800	400	400	2400	High pathogenicity avian influenza viruses (poultry) (Inf. with)	H5N2	7/22/05

## Sheet: Genbank
Disease	Source of Data	Year	Region	Additional Information	Bird	Submitted
Newcastle disease	Aticle	1998	Almaty	FJ385767	chicken	Institute of Microbiology and Virology	APMV-1/chicken/Almaty/24/98
Newcastle disease	Aticle	1998	Almaty	FJ385770	chicken	Institute of Microbiology and Virology	APMV-1/chicken/Almaty/42/98
Newcastle disease	Aticle	1998	Almaty	FJ385768	chicken	Institute of Microbiology and Virology	APMV-1/chicken/Almaty/32/98
Newcastle disease	Aticle	1998	Almaty	FJ385769	chicken	Institute of Microbiology and Virology	APMV-1/chicken/Almaty/37/98
Newcastle disease	Aticle	1998	Astana	FJ385771	chicken	Institute of Microbiology and Virology	APMV-1/chicken/Astana/53/98
Newcastle disease	Aticle	2000	Almaty	FJ434381	chicken	Institute of Microbiology and Virology	APMV-1/chicken/Almaty/55/00
Newcastle disease	Aticle	2000	Almaty	FJ434382	chicken	Institute of Microbiology and Virology	APMV-1/chicken/Almaty/61/00
Newcastle disease	Aticle	2000	Almaty	FJ434383	chicken	Institute of Microbiology and Virology	APMV-1/chicken/Almaty/64/00
Newcastle disease	Aticle	2000	Almaty	FJ434384	chicken	Institute of Microbiology and Virology	APMV-1/chicken/Almaty/68/00
Newcastle disease	Aticle	2001	Jetisu	FJ434385	chicken	Institute of Microbiology and Virology	APMV-1/chicken/Konyr/101/01
Newcastle disease	Aticle	2001	Jetisu	FJ434386	chicken	Institute of Microbiology and Virology	APMV-1/chicken/Konyr/125/01
Newcastle disease	Aticle	2001	Jetisu	FJ434387	chicken	Institute of Microbiology and Virology	APMV-1/chicken/Konyr/126/01
Newcastle disease	Aticle	2001	Jetisu	FJ434388	chicken	Institute of Microbiology and Virology	APMV-1/chicken/Konyr/127/01
Newcastle disease	Aticle	2001	Jetisu	FJ434389	chicken	Institute of Microbiology and Virology	APMV-1/chicken/Konyr/128/01
Newcastle disease	Aticle	2003	Jetisu	FJ434390	chicken	Institute of Microbiology and Virology	APMV-1/chicken/Taldykorgan/341/03
Newcastle disease	Aticle	2003	Jetisu	FJ434391	chicken	Institute of Microbiology and Virology	APMV-1/chicken/Taldykorgan/342/03
Newcastle disease	Aticle	2003	Jetisu	FJ434392	chicken	Institute of Microbiology and Virology	APMV-1/chicken/Taldykorgan/343/03
Newcastle disease	Aticle	2003	Jetisu	FJ434393	chicken	Institute of Microbiology and Virology	APMV-1/chicken/Taldykorgan/344/03
Newcastle disease	Aticle	2003	Jetisu	FJ434394	chicken	Institute of Microbiology and Virology	APMV-1/chicken/Taldykorgan/346/03
Newcastle disease	Aticle	2004	Almaty	FJ434395	chicken	Institute of Microbiology and Virology	APMV-1/chicken/Almaty/540/04
Newcastle disease	Aticle	2004	Almaty	FJ434396	chicken	Institute of Microbiology and Virology	APMV-1/chicken/Almaty/541/04
Newcastle disease	Aticle	2004	Almaty	FJ434397	chicken	Institute of Microbiology and Virology	APMV-1/chicken/Almaty/543/04
Newcastle disease	Aticle	2004	Almaty	FJ434398	chicken	Institute of Microbiology and Virology	APMV-1/chicken/Almaty/545/04
Newcastle disease	Aticle	2010	Almaty	KT719396	chicken	Ministry of Education and Science, Research, Institute for Biological Safety Problems	chicken/KZ/Almaty/11/2010
Newcastle disease	Aticle	2012	North Kazakhstan	KT719397	chicken	Ministry of Education and Science, Research, Institute for Biological Safety Problems	chicken/KZ/SKO/12/2012
Newcastle disease	Aticle	2013	Zhambyl	KT719398	chicken	Ministry of Education and Science, Research, Institute for Biological Safety Problems	chicken/KZ/Korday/05/2013
Newcastle disease	Aticle	2013	Almaty	KT719399	chicken	Ministry of Education and Science, Research, Institute for Biological Safety Problems	chicken/KZ/Almaty/07/2013
Avian infectious bronchitis	Aticle	2007	Kazakhstan	HQ840499 [18]	chicken	Federal Centre for Animal Health (FGI ARRIAH)	KZ/14/2007 S1
Avian Influenza H11N9	Genbank	2004	Almaty	GU953274.1	turkey	Institute of Microbiology and Virology	A/turkey/Almaty/535/2004(H11N9)
Avian Influenza H11N9	Genbank	2004	Almaty	GU953272.1	turkey	Institute of Microbiology and Virology	A/turkey/Almaty/535/2004(H11N9)
Avian Influenza H11N9	Genbank	2004	Almaty	GU953271.1	turkey	Institute of Microbiology and Virology	A/turkey/Almaty/535/2004(H11N9)
Avian Influenza H11N9	Genbank	2004	Almaty	GU953273.1	turkey	Institute of Microbiology and Virology	A/turkey/Almaty/535/2004(H11N9)
Avian Influenza H11N9	Genbank	2004	Almaty	HQ541747.1	turkey	Institute of Microbiology and Virology	A/turkey/Almaty/535/2004(H11N9)
Avian Influenza H11N9	Genbank	2004	Almaty	HQ541748.1	turkey	Institute of Microbiology and Virology	A/turkey/Almaty/535/2004(H11N9)
Avian Influenza H11N9	Genbank	2004	Almaty	HQ541749.1	turkey	Institute of Microbiology and Virology	A/turkey/Almaty/535/2004(H11N9)
Avian Influenza H11N9	Genbank	2005	Almaty	HQ541750.1	turkey	Institute of Microbiology and Virology	A/turkey/Almaty/535/2004(H11N9)
Avian Influenza H5N8	Genbank	2020	North Kazakhstan	OP740959.1	chicken	Research and Production Center for Microbiology and Virology	A/Aviafauna/Kazakhstan/HA/2020(H5N8)
Avian Influenza H5N8	Genbank	2020	North Kazakhstan	OP740958.1	chicken	Research and Production Center for Microbiology and Virology	A/Aviafauna/Kazakhstan/HA/2020(H5N8)
Avian Influenza H5N8	Genbank	2020	North Kazakhstan	OP740957.1	chicken	Research and Production Center for Microbiology and Virology	A/Aviafauna/Kazakhstan/HA/2020(H5N8)
Avian Influenza H5N8	Genbank	2020	North Kazakhstan	OP740956.1	chicken	Research and Production Center for Microbiology and Virology	A/Aviafauna/Kazakhstan/HA/2020(H5N8)
Avian Influenza H5N8	Genbank	2020	North Kazakhstan	OP740955.1	chicken	Research and Production Center for Microbiology and Virology	A/Aviafauna/Kazakhstan/HA/2020(H5N8)
Avian Influenza H5N8	Genbank	2020	North Kazakhstan	OP740954.1	chicken	Research and Production Center for Microbiology and Virology	A/Aviafauna/Kazakhstan/HA/2020(H5N8)
Avian Influenza H5N8	Genbank	2020	North Kazakhstan	OP740953.1	chicken	Research and Production Center for Microbiology and Virology	A/Aviafauna/Kazakhstan/HA/2020(H5N8)
Avian Influenza H5N8	Genbank	2020	North Kazakhstan	OP740952.1	chicken	Research and Production Center for Microbiology and Virology	A/Aviafauna/Kazakhstan/HA/2020(H5N8)
Avian Influenza H5N8	Genbank	2020	North Kazakhstan	OP740951.1	chicken	Research and Production Center for Microbiology and Virology	A/Aviafauna/Kazakhstan/HA/2020(H5N8)
Avian Influenza H5N8	Genbank	2020	Almaty	ON943052.1	chicken	Kazakh National Agrarian Research University	A/chicken/Kazakhstan/23/2020(H5N8)
Avian Influenza H5N8	Genbank	2020	Kazakhstan	ON943051.1	chicken	Kazakh National Agrarian Research University	A/chicken/Kazakhstan/23/2020(H5N8)
Avian Influenza H5N8	Genbank	2020	Kazakhstan	ON943053.1	chicken	Kazakh National Agrarian Research University	A/chicken/Kazakhstan/23/2020(H5N8)
Avian Influenza H5N8	Genbank	2020	Kazakhstan	ON943054.1	chicken	Kazakh National Agrarian Research University	A/chicken/Kazakhstan/23/2020(H5N8)
Avian Influenza H5N8	Genbank	2020	Kazakhstan	ON943055.1	chicken	Kazakh National Agrarian Research University	A/chicken/Kazakhstan/23/2020(H5N8)
Avian Influenza H5N8	Genbank	2020	Kazakhstan	ON943056.1	chicken	Kazakh National Agrarian Research University	A/chicken/Kazakhstan/23/2020(H5N8)
Avian Influenza H5N8	Genbank	2020	Kazakhstan	ON943057.1	chicken	Kazakh National Agrarian Research University	A/chicken/Kazakhstan/23/2020(H5N8)
Avian Influenza H5N8	Genbank	2020	Kazakhstan	ON943058.1	chicken	Kazakh National Agrarian Research University	A/chicken/Kazakhstan/23/2020(H5N8)
Avian Influenza H5N1	Genbank	2005	Kazakhstan	MN700651.1	chicken	Molecular biology and genetics ingeneering, Research Institute for Biological Safety Problems, B.Momyshuly	A/chicken/North Kazakhstan/5/2005(H5N1)
Avian Influenza H5N1	Genbank	2005	Qaragandy	MN880476.1	chicken	Molecular biology and genetics ingeneering, Research Institute for Biological Safety Problems, B.Momyshuly	A/chicken/Karaganda/4/2005(H5N1)
Avian Influenza H5N1	Genbank	2005	Pavlodar	EU213068.1	domestic goose	Ministry of Education and Science, Research, Institute for Biological Safety Problems	A/domestic goose/Pavlodar/1/2005(H5N1)
Avian Influenza H5N1	Genbank	2005	Pavlodar	EU213070.2	domestic goose	Ministry of Education and Science, Research, Institute for Biological Safety Problems	A/domestic goose/Pavlodar/1/2005(H5N1)
Avian Influenza H5N1	Genbank	2005	Pavlodar	EU213069.1	domestic goose	Ministry of Education and Science, Research, Institute for Biological Safety Problems	A/domestic goose/Pavlodar/1/2005(H5N1)
Avian Influenza H5N1	Genbank	2005	Pavlodar	EU213051.1	domestic goose	Ministry of Education and Science, Research, Institute for Biological Safety Problems	A/domestic goose/Pavlodar/1/2005(H5N1)
Avian Influenza H5N1	Genbank	2005	Pavlodar	EU213050.1	domestic goose	Ministry of Education and Science, Research, Institute for Biological Safety Problems	A/domestic goose/Pavlodar/1/2005(H5N1)
Avian Influenza H5N1	Genbank	2005	Pavlodar	EU213049.1	domestic goose	Ministry of Education and Science, Research, Institute for Biological Safety Problems	A/domestic goose/Pavlodar/1/2005(H5N1)
Avian Influenza H5N1	Genbank	2005	Pavlodar	EU213048.1	domestic goose	Ministry of Education and Science, Research, Institute for Biological Safety Problems	A/domestic goose/Pavlodar/1/2005(H5N1)
Avian Influenza H5N1	Genbank	2005	Pavlodar	EU190482.1	domestic goose	Ministry of Education and Science, Research, Institute for Biological Safety Problems	A/domestic goose/Pavlodar/1/2005(H5N1)
Avian Influenza H5N1	Genbank	2005	Astana	FJ390030.1	chicken	Ministry of Education and Science, Research, Institute for Biological Safety Problems	A/chicken/Astana/6/2005(H5N1
Avian Influenza H5N1	Genbank	2005	Astana	FJ390032.1	chicken	Ministry of Education and Science, Research, Institute for Biological Safety Problems	A/chicken/Astana/6/2005(H5N1
Avian Influenza H5N1	Genbank	2005	Astana	FJ390029.1	chicken	Ministry of Education and Science, Research, Institute for Biological Safety Problems	A/chicken/Astana/6/2005(H5N1
Avian Influenza H5N1	Genbank	2005	Astana	FJ390028.1	chicken	Ministry of Education and Science, Research, Institute for Biological Safety Problems	A/chicken/Astana/6/2005(H5N1
Avian Influenza H5N1	Genbank	2005	Astana	FJ390031.2	chicken	Ministry of Education and Science, Research, Institute for Biological Safety Problems	A/chicken/Astana/6/2005(H5N1

## Sheet: ELISA Ms
Mycoplasma sinovia
Date of sampling	Egg supplier	Location of farm, region	Age, days	Sample size	Mean titer	Positive	Negative	CV, %	min titer	max titer	Positivity, %
2022-03-31	Uzbekistan	Almaty	1	18	1252	9	9	119	5	4742	50
2022-04-01	Uzbekistan	Almaty	1	18	909	8	10	105	2	3784	44
2022-04-04	Uzbekistan	Almaty	1	18	2461	15	3	100	75	8163	83
2022-04-07	Uzbekistan	Almaty	1	18	1674	14	4	82	404	5149	78
2022-04-08	Uzbekistan	Almaty	1	18	1162	11	7	92	167	4079	61
2022-04-11	Turkey	Almaty	1	18	21	0	18	243	2	228	0
2022-04-12	Turkey	Almaty	1	18	9	0	18	67	1	20	0
2022-04-15	Uzbekistan	Almaty	1	18	1286	12	6	102	101	4472	67
2022-04-16	Uzbekistan	Almaty	1	18	1137	12	6	81	201	3436	67
2022-04-19	Uzbekistan	Almaty	1	18	1463	11	7	164	188	10697	61
2022-06-11	Uzbekistan	Zhambyl	40	20	1775	14	6	47,1	615	3583	70
2022-06-17	Uzbekistan	Almaty	1	21	623	6	15	132	1	3679	29
2022-06-17	Uzbekistan	Almaty	1	21	457	6	15	85	52	1656	29

## Sheet: ELISA Mg
Mycoplasma gallisepticum
Date of sampling	Egg supplier	Location of farm, region	Age, days	Sample size	Mean titer	Positive	Negative	CV, %	min titer	max titer	Positivity, %
2022-03-31	Uzbekistan	Almaty	1	18	93	1	17	292	1	1175	5.55556
2022-04-01	Uzbekistan	Almaty	1	18	761	5	13	175	9	4029	27.7778
2022-04-04	Uzbekistan	Almaty	1	18	918	8	10	123	162	5076	44.4444
2022-04-07	Uzbekistan	Almaty	1	18	541	4	14	142	28	3343	22.2222
2022-04-08	Uzbekistan	Almaty	1	18	830	7	11	137	68	4852	38.8889
2022-04-11	Turkey	Almaty	1	18	8	0	18	75	1	20	0
2022-04-12	Turkey	Almaty	1	18	9	0	18	89	9	32	0
2022-04-15	Uzbekistan	Almaty	1	18	880	7	11	133	9	4248	38.8889
2022-04-16	Uzbekistan	Almaty	1	18	974	8	10	129	1	3943	44.4444
2022-04-19	Uzbekistan	Almaty	1	18	2106	9	9	141	11	8816	50
2022-04-20	Uzbekistan	Almaty	1	18	458	6	13	106	16	1398	33.3333
2022-04-23	Uzbekistan	Almaty	1	17	594	4	13	168	1	3829	23.5294

## Sheet: ELISA CAV
												Titers, sample
Type	house	age, days	date	sample number	negative	positive	CV, %	Average titer	min	max	positivity, %	1	2	3	4	5	6	7	8	9	10	11	12	13	14	15	16	17	18	19	20	21	22	23	24	25	26	27	28	29	30	31	32	33	34	35	36	37	38
pullet	8,9,10	3	2022-06-26	42	1	41	39	4381	493	7068	98	5025	3718	3909	3689	6959	5732	3938	1367	5806	5649	5441	4835	6825	4007	1637	3996	6189	4595	5649	3851	5066	5685	3421	4949	5543	5327	7068	4303	6722	4258	6255	4357	3223	1050	6588	2377	3137	3403
pullet	6.7	3	2022-06-17	45	0	45	43	4045	900	7801	100	3938	5916	1668	3070	3129	3421	5302	4995	6544	7267	4579	3745	2532	2261	4560	2278	4071	3366	4544	3526	3103	2471	4453	1578	2932	6372	5888	3613	5586	5573	1720	5787	3539	5351	7801	900	3959	1133
pullet	8,9,10	6	2022-06-29	50	3	47	54	2212	160	5041	94	432	2359	928	2863	3442	3869	3579	2873	2542	1612	1225	4050	2208	742	1118	1561	1128	3896	2873	1703	755	2243	4276	1187	924	1617	2685	2223	2243	3437	1789	160	3589	2570	3098	1732	1128	938
pullet	6.7	6	2022-06-20	45	3	42	59	2918	363	7612	93	452	6908	4622	2940	3732	1522	2512	6697	649	2479	1933	5765	1201	1276	4461	1617	2122	1190	3319	3476	2372	3163	767	1809	4854	3455	2739	781	7612	2278	2852	1727	1836	4370	363	2405	3395	2665
pullet	5	7	2022-07-14	20	0	20	13	14799	9387	16731	100	14949	14674	14964	9387	15429	15447	15396	16731	16004	15273	15330	15976	15558	16040	10864	16034	15330	15687	15877	11027
pullet	2	14	2022-07-14	24	0	24	5	15782	13583	16638	100	15850	16082	15543	15345	15989	16260	15871	16432	16577	16638	15351	13583	16157	16411	16287	15639	14799	14393	15237	15931	16523	16254	15838	15781
pullet	4	21	2022-07-14	23	0	23	9	15430	10562	17514	100	16151	10562	12757	16571	14814	16804	15591	15297	16200	16550	16378	16789	14889	17514	15522	14916	15558	15603	15426	14835	15555	15333	15276
pullet	7	40	2022-07-24	23	22	1	205	76	1	742	4	13	1	33	87	26	203	742	131	1	19	19	76	1	45	1	5	1	139	1	43	40	74	45
pullet	6	40	2022-07-24	23	23	0	113	61	1	308	0	16	16	52	87	11	67	1	1	43	45	63	1	91	70	49	49	308	1	43	176	1	127	87
pullet	1,2,3	52	2022-06-17	42	26	16	118	890	1	3521	38	3521	2110	199	1299	203	380	21	432	348	1826	96	133	2319	3332	83	279	229	33	1244	70	79	2357	820	2045	2198	302	1083	1	63	33	100	59	297	423	2278	2367	28	1311
pullet	4	52	2022-06-26	24	4	20	56	1873	168	4303	83	2593	1955	1461	1846	1663	4303	1461	1536	604	1858	168	1943	611	2266	3046	1910	2732	194	2688	4239	1379	1393	1777	1321
pullet	5	52	2022-06-26	24	2	22	54	2141	172	5166	92	3996	1410	3484	3353	1992	1568	2349	2030	1863	1928	3374	1585	194	172	2238	2271	1367	1754	5166	2117	2463	998	2760	945
pullet	4	63	2022-05-26	23	14	9	96	1031	110	3800	39	3046	110	2496	491	653	712	843	151	201	147	1287	669	542	331	331	1447	1109	669	2022	676	283	3800	1693
pullet	5	63	2022-05-26	22	9	13	88	962	139	3500	59	304	1059	783	870	1092	3296	582	662	139	739	588	524	1637	252	620	755	739	642	776	3500	880	733
pullet	1	70	2022-05-30	22	0	22	44	6558	820	13515	100	7680	3340	7536	7576	6183	7446	5319	13515	8889	11907	7112	2711	7652	7578	5447	3668	4779	6463	3319	820	7247	8092
pullet	2	70	2022-05-30	21	0	21	56	8448	1319	14919	100	4290	3777	14919	4879	8618	1858	13557	9295	3808	1319	11963	12575	13319	14178	3111	11208	2703	10745	13970	5229	12080
pullet	3	70	2022-05-30	24	0	24	33	11190	4169	15138	100	13340	4860	14226	6230	14620	14038	12873	12755	7390	14605	8027	4169	13622	12769	12710	13189	13162	11307	12604	15138	14327	5191	12719	4698
pullet	9	98	2022-07-25	20	0	20	38	12760	2726	17195	100	2726	16807	15730	15871	16296	17110	16692	16683	17195	7683	7894	16194	14542	12958	6505	11039	16239	3819	15742	7483
pullet	10	98	2022-07-25	23	0	23	23	14366	4087	17131	100	14569	16426	17040	16366	9701	11681	15414	15787	17131	16601	11243	14402	13982	16562	15537	15826	15883	15787	16227	16314	4087	16052	7804
pullet	8	98	2022-07-25	24	0	24	16	14772	8652	16931	100	16756	15246	15826	14065	12145	13142	12260	16109	16638	16224	12645	15838	8652	14324	16353	16471	16689	16411	8652	16550	16931	15934	16858	13809
pullet	7	105	2022-07-25	23	0	23	49	11904	1632	16743	100	1767	1632	16019	16659	16290	16698	16218	16743	6360	15477	4579	14435	14414	16647	4394	16586	15979	7160	14728	4768	16381	3463	16393
pullet	6	105	2022-07-25	22	0	22	28	15243	4319	18971	100	17705	17830	18971	4319	15252	16671	14991	18577	17532	18558	17152	4870	18601	9580	17083	16980	15123	16780	9043	17077	16486	16166
pullet	3	119	2022-07-14	20	0	20	11	15685	8393	17298	100	16544	15811	15339	15312	16194	16139	16341	15979	15808	16281	16016	15576	8393	16722	17298	15995	15796	16109	15612	16426
pullet	1	119	2022-07-14	23	0	23	3	16184	15228	17283	100	15453	15228	15393	16384	17283	16595	16426	16064	16474	15330	15844	16508	15910	16420	16070	16097	16810	15672	15925	16296	17010	16913	16130
breeder	5	210	2022-06-17	24	0	24	30	12181	3390	16589	100	16529	12757	11295	7807	6998	12507	14089	15498	12578	9470	10104	9917	16589	16471	3390	14767	15844	8604	7351	9902	13973	15820	14994	15099
breeder	9	210	2022-07-23	23	0	23	28	13176	6098	17195	100	16734	12566	16656	9491	15147	16417	15174	8789	8672	8251	17028	8135	16710	16417	11828	16121	7427	17195	16538	13604	12790	6098	15270
breeder	4	210	2022-06-17	24	0	24	27	13301	6100	16925	100	16471	8840	16465	15537	16925	12280	16695	8698	15925	6100	15627	15847	15754	9015	10136	11112	13355	15204	16248	10687	16867	16635	7003	11799
breeder	8	210	2022-07-23	23	0	23	26	13979	6109	18482	100	14761	14808	8929	8402	14647	15351	13225	8558	10553	8666	14716	15919	13586	15108	16728	16810	17894	17425	18482	17811	16901	16130	6109
breeder	10	210	2022-07-23	22	0	22	21	14071	8319	17808	100	9957	12719	16474	17647	15669	16910	16456	17808	15681	16595	15525	13319	11790	11728	13195	9640	15669	8319	14017	13231	9445	17775
breeder	7	217	2022-07-23	22	0	22	31	11870	4628	17083	100	11222	10385	17083	4628	14480	9324	16441	7460	13539	16266	9396	10757	16450	9608	8314	11690	14722	16335	15877	8217	11632	7309
breeder	6	217	2022-07-23	22	0	22	31	12444	5458	18003	100	16245	10385	16163	12926	17583	14707	12192	5941	13580	10128	14023	13560	11441	17337	13854	10690	6239	5458	6998	18003	16683	9634
breeder	15	406	2022-06-28	18	0	18	34	5844	3173	10394	100	7404	6638	5581	10208	5655	3173	3626	7096	5836	5616	4733	10394	5671	5685	4127	5586	4509	3645
breeder	15	406	2022-06-28	12	0	12	8	8689	7362	9784	100	8880	9373	7711	9224	8880	8615	8087	9166	8815	9784	8368	7362
[truncated: 12 more columns]

## Sheet: ELISA ORT
Type	house	age, days	date	sample number	negative	positive	CV, %	Average titer	min	max	positivity, %	1	2	3	4	5	6	7	8	9	10	11	12	13	14	15	16	17	18	19	20	21	22	23	24	25
pullet	7	40	2022-07-24	23	9	14	97	4830.78	276	12388	60.8696	2878	5207	511	365	1152	6876	11930	1245	2711	12211	12306	536	286	11961	276	339	4642	12388	995	10555	2984	5498	3256
pullet	6	40	2022-07-24	23	10	13	100	4429.39	119	12540	56.5217	733	11200	826	5865	11140	2096	542	150	1832	11279	12540	7676	5985	2140	1177	1207	1159	1375	5669	687	119	12268	4211
pullet	4	63	2022-05-26	23	0	23	29	15950.6	4092	21591	100	19735	19789	18262	12737	14554	16069	18255	10804	15620	6161	19611	20434	20348	21591	19581	10308	15599	14792	15879	18954	19114	4092	14574
pullet	5	63	2022-05-26	22	0	22	68	14528.9	2532	32943	100	9709	15661	6642	26725	31318	19091	27263	3253	19557	4754	32943	3565	10816	21519	8352	18158	3492	2532	3595	10726	14595	25370
pullet	1	70	2022-05-30	22	0	22	53	10538.8	2751	21383	100	13390	5220	12375	9828	5883	18255	8669	2751	13247	16345	15425	21383	18128	4420	12578	2771	5000	4100	7034	8087	11206	15759
pullet	2	70	2022-05-30	21	0	21	64	9177.1	2267	21447	100	7836	10691	21447	12375	5842	7914	3115	12230	2267	4658	14976	6171	20411	5387	16317	3673	3404	14901	2864	4010	12230
pullet	3	70	2022-05-30	24	0	24	54	8311.08	1671	20200	100	6204	6935	17721	10596	8008	10875	6073	5374	1671	7456	5151	12533	3161	4092	11553	4658	7717	4671	6077	11025	13240	7441	7034	20200
pullet	9	98	2022-07-25	20	6	14	76	2445.5	84	8103	70	1706	1312	4979	3963	2008	1655	3042	2529	8103	5299	2239	1594	1254	1573	834	2230	1125	1226	84	2155
pullet	10	98	2022-07-25	23	3	20	65	4951.57	601	10443	86.9565	2288	5116	10443	1269	3562	2218	9714	7370	9691	735	3357	3310	1591	4049	9147	7604	6398	3719	10064	4750	2603	4287	601
pullet	8	98	2022-07-25	24	4	20	71	5087.62	993	11775	83.3333	4510	4100	2279	2949	1360	10058	1316	4275	1326	10151	2513	9409	11775	10691	9488	3400	1581	3451	4219	6906	3488	993	1939	9926
pullet	7	105	2022-07-25	23	10	13	90	2832.91	836	10099	56.5217	1511	5883	1493	2565	4953	1025	1681	1067	1321	6925	1300	2577	988	2754	2565	1405	7841	836	10099	1038	1111	1177	3042
pullet	6	105	2022-07-25	22	1	21	66	4517.5	1214	11230	95.4545	3840	5387	4396	1442	2179	4022	1945	1633	11230	7299	2488	1991	10744	6764	3576	1771	1214	4440	2462	4551	8029	7982
pullet	4	112	2022-07-14	23	0	23	53	7397.39	1843	14853	100	8745	14853	11602	12017	9392	8267	2724	4563	4526	1843	3299	2777	10145	6077	13279	3707	7104	9800	9618	2821	5299	4868	12814
pullet	5	112	2022-07-14	20	0	20	40	13800.5	4817	22619	100	19274	9544	17743	21969	6700	13227	9263	10768	13804	15480	15418	7400	11794	10602	7542	22619	20434	4817	19773	17839
pullet	3	119	2022-07-14	20	1	19	54	10253.5	1336	16168	95	5588	16168	12030	15543	3806	1336	15300	14150	16104	15668	2128	14915	15432	12381	11942	6531	2936	5742	3221	14150
pullet	2	119	2022-07-14	24	0	24	38	10368.4	2929	15411	100	5579	11615	13600	13784	14224	4136	10995	13475	12236	8789	11986	2929	5273	7727	9834	14703	14676	11529	13338	14097	7982	15411	7588	3335
pullet	1	119	2022-07-14	23	0	23	34	11660.9	2994	17758	100	7604	13397	13305	17758	14976	2994	5334	11449	6696	12042	11158	13097	14554	15362	5441	15599	7360	13541	14574	14473	10018	11407	16062
breeder	5	210	2022-07-02	25	0	25	57	9468.96	3321	20567	100	3332	19244	7655	9949	6565	3636	15640	4966	13344	4343	4255	8299	3332	13778	14867	3321	16118	20567	8437	6227	14840	6474	8773	3963	14799
breeder	4	210	2022-06-17	25	0	25	51	8148.76	2453	17670	100	7279	12130	10408	3875	9949	15787	7229	7234	3171	16538	17670	6676	11394	3825	10750	2453	7909	5911	6783	5751	4855	3178	9949	4949	8066
breeder	9	210	2022-07-23	23	0	23	33	6234.87	1996	9966	100	8416	5874	3426	9765	5985	6911	1996	4136	5701	3346	8108	6842	5534	8931	7380	5994	5651	7134	9966	4817	7344	3871	6274
breeder	10	210	2022-07-23	22	0	22	38	7761.55	2400	12692	100	10384	8055	8773	8119	6604	12692	3558	12192	6813	11073	12287	6407	5819	8745	7722	5013	4763	4379	6594	2400	11559	6803
breeder	8	210	2022-07-23	23	0	23	30	7287.52	3794	10531	100	7563	7324	5073	4758	9709	5251	7635	9230	10531	6322	4733	10203	7604	9135	8177	4179	3794	5957	4893	10076	10343	8198	6925
breeder	7	217	2022-07-23	22	0	22	33	6299.64	3161	10965	100	6642	8800	10203	3772	7214	5436	5151	8029	5846	3161	6222	6842	4514	3879	5164	5017	3798	10965	7624	5498	8076	6739
breeder	6	217	2022-07-23	22	0	22	22	8116.09	4271	10320	100	8822	7568	9510	4271	5883	5238	9966	9291	7094	9152	10192	9834	10320	6426	8150	8352	6662	9516	8309	9014	9174	5810
breeder	15	406	2022-06-28	18	0	18	12	20505.4	16688	24441	100	23187	22042	17824	24441	21407	17457	18909	16688	21247	20137	24415	22391	18758	17362	20591	19251	23602	19389
breeder	15	406	2022-06-28	12	0	12	32	9970.75	5539	15265	100	5888	11340	5539	9158	7583	6837	9561	11394	9995	12508	14581	15265

## Sheet: Questionaire
Time	Type of production	Location, region	Permanent population. Approximate number of head present at one time at all production sites	During the last year (01/01/2023 through 12/31/2023), have any of the following poultry diseases occurred at your facility? (Select all that apply)	NDV	IBV	LPAI H9	HPAI H9	IBD	MG-MS	FadV	Reo	ILT	CAV	EDS	aMPV	Coccidiosis	Other bacterial infectious (Salmonella spp., E.coli, Pseudomonas spp., Clostridium spp., и т.д.)	Do you monitor infectious diseases?	If "Yes", which monitoring method(s) do you prefer for diagnosing infectious diseases?	Is there regular vaccination of the bird flock?	If "Yes," against which diseases?	Which vaccine manufacturers do you prefer?
2024-02-29 09:13:54	Broiler breeder	Almaty	600 000 - 700 000	Other bacterial infections (Salmonella spp., E.coli, Pseudomonas spp., Clostridium spp., и т.д.)	1	3	1	1	1	1	5	1	1	1	1	1	3	5	Yes	Necropsy, ELISA,HI, PCR, Microbiological	yes	NDV, AI, IBV, MD, IBD, Mycoplasmosis	Boehringer Ingelheim, MSD Animal Health, ELANCO
2024-02-29 09:17:38	Broiler	Aqmola	1 000 000 and more	femoral head necrosis and dyschondroplasia	1	3	1	1	1	1	3	1	1	1	1	5	3	3	Yes	Necropsy, ELISA,HI, PCR, Microbiological	yes	NDV, IBV, IBD	MSD Animal Health
2024-02-29 11:19:56	Broiler	Aqmola	900 000 - 1 000 000	Newcastle disease	10	7	8	5	7	7	5	5	3	5	3	6	9	10	Yes	Necropsy, ELISA,HI, PCR, Microbiological	yes	NDV, AI, IBV, MD, IBD, Mycoplasmosis	MSD Animal Health, Ceva Sante Animal, HIPRA, ARRIAH
2024-02-29 11:56:36	Broiler +Broiler breeder	Almaty	1 000 000 and more	Newcastle disease, Infectious bronchitis of chickens, Low pathogenic avian influenza (H9), High pathogenic avian influenza (H5), Mycoplasmosis (MG-MS), Adenovirus infection, Coccidiosis, Other bacterial infections (Salmonella spp., E.coli, Pseudomonas spp., Clostridium spp., etc.).	10	10	10	5	5	5	10	1	1	1	1	1	5	10	Yes	Necropsy, ELISA,HI, PCR, Microbiological	yes	NDV, AI, IBV, MD, IBD, Mycoplasmosis	Boehringer Ingelheim, MSD Animal Health, Ceva Sante Animal, HIPRA
2024-02-29 13:39:06	Commercial layer	Almaty	less than 100 000	There was no disease	1	1	1	1	1	1	1	1	1	1	1	1	1	1	no		no	NDV, AI, IBV, IBD	I don’t know
2024-02-29 14:53:27	Commercial layer	Qaragandy	400 000 - 500 000	Coccidiosis	1	1	1	1	1	1	1	1	1	1	1	1	1	1	Yes	ELISA, HI	yes	NDV, AI, IBV, MD, IBD	ARRIAH
2024-02-29 17:11:24	Broiler	East Kazakhstan	more than 2 500 000	Other bacterial infections (Salmonella spp., E.coli, Pseudomonas spp., Clostridium spp., и т.д.)	1	1	1	1	1	3	1	1	1	1	1	1	1	5	Yes	Necropsy, ELISA,HI, PCR, Microbiological	yes	NDV, IBV,IBD	MSD Animal Health
2024-03-01 11:28:08	Broiler	Almaty	1 000 000 and more	Newcastle disease, Infectious bronchitis of chickens, Low pathogenic avian influenza (H9), Mycoplasmosis (MG-MS), Adenovirus infection, Reovirus infection, Infectious anemia of chickens, Metapneumovirus infection, Coccidiosis, Other bacterial infections (Salmonella spp., E.coli, Pseudomonas spp., Clostridium spp., etc.).	10	10	10	3	8	6	7	5	3	4	4	10	6	10	Yes	Necropsy, ELISA,HI, PCR, Microbiological	yes	NDV, AI, IBV, MD, IBD	Ceva Sante Animal
2024-03-06 12:50:37	Broiler	Qostanai	200 000 - 300 000	Other bacterial infections (Salmonella spp., E.coli, Pseudomonas spp., Clostridium spp., и т.д.)	1	1	1	1	1	1	1	1	1	1	1	1	1	3	Yes	Necropsy, ELISA, HI	yes	NDV, IBV, IBD	MSD Animal Health
2024-03-06 13:31:00	Broiler	Qaragandy	400 000 - 500 000	Adenovirus infection, Other bacterial infections (Salmonella spp., E.coli, Pseudomonas spp., Clostridium spp., etc.), Viral transmissive proventriculitis	3	4	1	1	1	1	3	2	1	2	1	1	4	4	Yes	Necropsy, ELISA,HI, PCR	yes	NDV, IBV, IBD	MSD Animal Health, HIPRA
2024-03-06 16:57:08	Turkey	Pavlodar	80000	Mycoplasmosis (MG-MS), Ornithobacteriosis	1	1	1	1	1	2	1	1	1	1	1	1	1	3	Yes	Necropsy, Microbiological	yes	NDV, AI, Mycoplasmosis	HIPRA, Stavropol Biopharm
2024-03-08 10:16:03	Commercial layer	Qostanai	800 000 - 900 000	Newcastle disease, Low pathogenic avian influenza (H9)	10	7	10	1	2	1	1	1	3	1	3	3	3	8	Yes	Necropsy, ELISA,HI	yes	NDV, AI, IBV, MD, IBD, Mycoplasmosis	Boehringer Ingelheim, Ceva Sante Animal, HIPRA, ELANCO, ARRIAH, AVIVAС
2024-03-11 11:53:59	Commercial layer	North Kazakhstan	400 000 - 500 000	There was no disease	1	1	1	1	1	2	1	1	1	1	2	1	1	1	Yes	Necropsy, ELISA,HI, PCR	yes	NDV, AI, IBV, IBD	Boehringer Ingelheim
2024-03-11 15:09:48	Broiler	Qostanai	less than 100 000	Coccidiosis	1	1	1	1	1	1	1	1	1	1	1	1	3	2	Yes	Necropsy, ELISA,HI	yes	NDV, IBV, IBD	Boehringer Ingelheim, Ceva Sante Animal, HIPRA
2024-03-13 16:16:24	Commercial layer	Aqmola	1 000 000 and more	There was no disease	2	3	2	1	2	4	1	1	1	1	1	2	2	2	Yes	Necropsy, ELISA,HI, PCR, Microbiological	yes	NDV, AI, IBV, MD, IBD	Boehringer Ingelheim, MSD Animal Health, Ceva Sante Animal, HIPRA, ELANCO, ARRIAH
2024-03-13 19:44:17	Broiler breeder	East Kazakhstan	less than 100 000	Coccidiosis, yolk peritonitis.	1	1	1	1	2	2	1	2	1	1	1	1	4	2	Yes	Necropsy, ELISA,HI	yes	NDV, AI, IBV, MD, IBD, Mycoplasmosis	Boehringer Ingelheim, MSD Animal Health, Ceva Sante Animal
